# Supplementary material for: Urinary Proteome Characterization of Stroke-Prone Spontaneously Hypertensive Rats
Source: Int J Mol Sci. 2024 Dec 24;26(1):21. doi: 10.3390/ijms26010021 (PMC11720275; doi:10.3390/ijms26010021)
Supplement: Supplementary file 1 [file ijms-26-00021-s001.zip]

Archive with 1 entries (1 files):
- ijms-3319522-supplementary.pdf
